# Supplementary material for: Spatial separation between replisome‐ and template‐induced replication stress signaling
Source: EMBO J. 2018 Mar 26;37(9):e98369. doi: 10.15252/embj.201798369 (PMC5920239; doi:10.15252/embj.201798369)
Supplement: Supplementary file 3 — Source Data for Expanded View [file EMBJ-37-e98369-s005.zip]

Archive with 17 entries (12 files):
- EMBOJ_98369_source_data_for_Appendix_Figures/
- EMBOJ_98369_source_data_for_Appendix_Figures/.DS_Store
- __MACOSX/
- __MACOSX/EMBOJ_98369_source_data_for_Appendix_Figures/
- __MACOSX/EMBOJ_98369_source_data_for_Appendix_Figures/._.DS_Store
- EMBOJ_98369_source_data_for_Appendix_Figures/EMBOJ_98369_source_data_for_Appendix_Fig_S1.pdf
- __MACOSX/EMBOJ_98369_source_data_for_Appendix_Figures/._EMBOJ_98369_source_data_for_Appendix_Fig_S1.pdf
- EMBOJ_98369_source_data_for_Appendix_Figures/EMBOJ_98369_source_data_for_Appendix_Fig_S2.pdf
- __MACOSX/EMBOJ_98369_source_data_for_Appendix_Figures/._EMBOJ_98369_source_data_for_Appendix_Fig_S2.pdf
- EMBOJ_98369_source_data_for_EV_figures/
- EMBOJ_98369_source_data_for_EV_figures/.DS_Store
- __MACOSX/EMBOJ_98369_source_data_for_EV_figures/
- __MACOSX/EMBOJ_98369_source_data_for_EV_figures/._.DS_Store
- EMBOJ_98369_source_data_for_EV_figures/EMBOJ_98369_source_data_for_Fig_EV1.pdf
- __MACOSX/EMBOJ_98369_source_data_for_EV_figures/._EMBOJ_98369_source_data_for_Fig_EV1.pdf
- EMBOJ_98369_source_data_for_EV_figures/EMBOJ_98369_source_data_for_Fig_EV5.pdf
- __MACOSX/EMBOJ_98369_source_data_for_EV_figures/._EMBOJ_98369_source_data_for_Fig_EV5.pdf
